# Supplementary material for: Magnitude and determinants of neural tube defect in Africa: a systematic review and meta-analysis
Source: BMC Pregnancy Childbirth. 2021 Jun 14;21:426. doi: 10.1186/s12884-021-03848-9 (PMC8204447; doi:10.1186/s12884-021-03848-9)
Supplement: Supplementary file 3 — Additional file 3. Risk of bias assesement tool for cross-sectional studies. [file 12884_2021_3848_MOESM3_ESM.xlsx]

## Sheet: Sheet1
JBI Critical appraisal of Cross sectional studies included for meta-analysis
Authors /year	Q1				Q2				Q3				Q4				Q5				Q6				Q7				Q8				Overall quality
	Y	N	U	N/A	Y	N	U	N/A	Y	N	U	N/A	Y	N	U	N/A	Y	N	U	N/A	Y	N	U	N/A	Y	N	U	N/A	Y	N	U	N/A
Abbey et al 2017	√					√			√				√					√				√			√				√				5/8 (62.5%)
Abebe et al 2015	√					√			√							√	√							√					√				4/6(66.7%)
Ahuka et al 2006	√				√					√			√							√				√		√			√				4/6 (66.7%)
Alhassan et al 2017	√				√				√				√							√				√		√			√				5/6(83.3%)
Anyanwu et al 2015	√					√			√				√				√					√				√			√				5/8(62.5%)
Birhanu et al 2018	√				√				√				√				√							√				√	√				6/6 (100%)
Buccimazza et al 1994	√					√			√				√							√				√		√			√				4/6(66.7%)
Doris et al 2008	√					√			√				√							√				√	√				√				5/6(83.3%)
Ekwochi et al 2017	√				√				√				√					√				√							√				6/8(75%)
Estifanos et al 2017	√					√			√				√					√				√			√				√				5/8(62.5%)
Adane et al 2016	√				√								√					√				√			√				√				5/8(62.5%)
Gadafaw et al 2018	√				√				√				√							√				√					√				6/6(100%)
Haucher et al 2008	√					√			√				√				√			√				√		√			√				4/6(66.7%)
Omar et al 2016	√				√				√				√							√				√	√				√				6/6 (100%)
Kareem et al 1992	√					√			√					√						√				√	√				√				4/6(66.7%)
Sorri et al 2015	√					√			√				√							√				√	√				√				5/8(83.3%)
Kheir et al 2015	√					√				√			√				√					√				√			√				4/8(50%)
Kitova et al 2013		√			√					√				√			√					√				√				√			2/8(25%)
Laamiri et al 2017	√				√					√				√						√				√		√			√				5/6(83.3%)
El-moghrabi et al 2019	√					√			√				√							√				√	√				√				5/6(83.3)
Mekonin et al 2015	√					√			√					√						√				√	√				√				4/6(66.7%)
Nasri et al 2014	√				√					√			√							√				√	√				√				5/6(83.3%)
Radouani et al 2011	√					√			√					√						√				√	√				√				4/6(66.7%)
Singh et al 2000	√					√			√				√							√				√	√				√				5/6(83.3%)
Taye et al 2019	√				√				√				√							√				√	√				√				6/6(100)
Eke et al 2016	√				√					√			√				√					√			√				√				7/8(87.5%)
Legese et al 2019	√				√					√			√					√			√				√				√				6/8(75%)
Mumpe-Mwanja et al	√				√				√				√							√				√		√			√				5/6(83.3%)
Taye et al 2016	√				√				√						√		√				√				√				√				7/8(87.5%)
Interpretation
low risk bias >=6	8
medium risk bias 4-6	20
high risk bias < 4	1
Q1	Were the criteria for inclusion in the sample clearly defined?
Q2	Were the study subjects and the setting described in detail?
Q3	Was the exposure measured in a valid and reliable way?
Q4	Were objective, standard criteria used for measurement of the condition?
Q5	Were confounding factors identified?
Q6	Were strategies to deal with confounding factors stated?
Q7	Were the outcomes measured in a valid and reliable way?
Q8	Was appropriate statistical analysis used?
