# Supplementary material for: Magnitude and determinants of neural tube defect in Africa: a systematic review and meta-analysis
Source: BMC Pregnancy Childbirth. 2021 Jun 14;21:426. doi: 10.1186/s12884-021-03848-9 (PMC8204447; doi:10.1186/s12884-021-03848-9)
Supplement: Supplementary file 4 — Additional file 4. Risk of bias assesement tool for case-control studies. [file 12884_2021_3848_MOESM4_ESM.xlsx]

## Sheet: Sheet1
JBI Critical appraisal of Case control studies included for meta-analysis
Authors /year	Q1				Q2				Q3				Q4				Q5				Q6				Q7				Q8				Q9				Q10
	Y	N	U	N/A	Y	N	U	N/A	Y	N	U	N/A	Y	N	U	N/A	Y	N	U	N/A	Y	N	U	N/A	Y	N	U	N/A	Y	N	U	N/A	Y	N	U	N/A	Y	N	U	N/A	Overall Quality
Shabrawi et al 2015	√				√				√				√				√				√					√			√						√			√			7/10 (70%)
Nasri et at 2003	√				√				√				√					√				√			√						√		√				√				7/10 (70%)
Nasri et al 2016	√				√				√				√					√				√			√					√			√				√				7/10 (70%)
Gadefaw et al 2016	√				√				√				√				√				√				√						√		√				√				9/10(90%)
Birhanu et al 2018	√				√				√				√					√			√				√				√				√				√				10/10(100%)
Filmawit et al 2018	√					√			√				√					√				√					√		√				√				√				6/10(60%)
Atlaw et al 2018	√					√			√				√				√					√					√		√				√				√				7/10(70%)
Wolderufael et al 2018	√					√			√					√			√				√				√				√				√				√				8/10 (80%)
Bouroula et al 2018	√					√			√				√					√			√				√					√				√			√				6/8(60%)
Interpretation
low risk of bias >= 8	1
Midium risk of bias 6-7	7
high risk of bias <5
Q1	Were the groups comparable other than the presence of disease in cases or the absence of disease in controls?
Q2	Were cases and controls matched appropriately?
Q3	Were the same criteria used for identification of cases and controls?
Q4	Was exposure measured in a standard, valid and reliable way?
Q5	Was exposure measured in the same way for cases and controls?
Q6	Were confounding factors identified?
Q7	Were strategies to deal with confounding factors stated?
Q8	Were outcomes assessed in a standard, valid and reliable way for cases and controls?
Q9	Was the exposure period of interest long enough to be meaningful?
Q10	Was appropriate statistical analysis used?
