# Supplementary material for: Magnitude and determinants of neural tube defect in Africa: a systematic review and meta-analysis
Source: BMC Pregnancy Childbirth. 2021 Jun 14;21:426. doi: 10.1186/s12884-021-03848-9 (PMC8204447; doi:10.1186/s12884-021-03848-9)
Supplement: Supplementary file 5 — Additional file 5. Data extraction tool for magnitude of NTDs. [file 12884_2021_3848_MOESM5_ESM.xlsx]

## Sheet: Sheet1
Authors	year	Country	Region	Design	Setting	sample size	number of NTD	Prevalence per 10,000	SE for NTD	SB per 10,000	SE for SB	Anecephaly per 10,000	SE for anacephaly
Abbey et al	2017	Nigeria	Western Africa	cross-sectional	Hospital based	7670	28	36.5059	0.00072	31.2907	0.063	5.21512	0.026
Abebe et al	2015	Ethiopia	Eastern Africa	cross-sectional	Hospital based	45951	156	33.9492	0.00026	11.0988	0.015	15.2336	0.018
Ahuka et al	2006	D.Congo	Southern and Central Africa	cross-sectional	Hospital based	8824	9	10.1995	0.00034	6.79964	0.028	3.39982	0.018
Alhassan et al	2017	Ghana	Western Africa	cross-sectional	Hospital based	35426	57	16.0899	0.00024	5.92785	0.013	0.846836	0.005
Anyanwu	2020	Nigeria	Western Africa	cross-sectional	Hospital based	1456	4	27.4725	0.00143
Berhanu et al	2018	Ethiopia	Eastern Africa	cross-sectional	Hospital based	14903	195	130.846	0.00093	64.4166	0.065	66.4296	0.068
Buccimazza et al	1994	South Africa	Southern and Central Africa	cross-sectional	Hospital based	516252	606	11.7385	4e-05	1.66585	0.002	0.910408	0.001
Mumpe-Mwanja et al	2019	Uganda	Eastern Africa	cross-sectional	Hospital based	69766	72	10.3202	0.00012
Doris et al	2008	Nigeria	Western Africa	cross-sectional	Hospital based	127929	110	8.59852	8e-05	3.67391	0.006	1.56337	0.004
Ekwochi et al	2017	Nigeria	Western Africa	cross-sectional	Hospital based	5830	6	10.2916	0.00041	6.86106	0.035	3.43053	0.024
EL-Mogharabi et al	2019	Libiya	Northern Africa	cross-sectional	Hospital based	16765	18	10.7367	0.00024	5.36833	0.017	5.36833	0.018
Estifanos et al	2017	Ertrea	Eastern Africa	cross-sectional	Hospital based	39803	185	46.4789	0.00035	6.0297	0.012	17.3354	0.021
Adane et al	2018	Ethiopia	Eastern Africa	cross-sectional	Hospital based	19650	103	52.4173	0.00051	29.0076	0.038	3.56234	0.01
Haucher et al	2008	Algeria	Northern Africa	cross-sectional	Hospital based	28500	215	75.4386	0.00053	43.5088	0.039	31.2281	0.033
Kareem et al	1992	Nigeria	Western Africa	cross-sectional	Hospital based	5799	42	72.4263	0.00109	55.1819	0.097	17.2444	0.054
Laamiri et al	2014	Morocco	Northern Africa	cross-sectional	Hospital based	819224	330	4.0282	2e-05	1.80659	0.002	2.22161	0.002
Nasri et al	2014	Tunisia	Northern Africa	cross-sectional	Hospital based	3803889	769	2.02162	1e-05	0.786038	0.0004	1.23295	0.0005
Mekonen et al	2015	Ethiopia	Eastern Africa	cross-sectional	Hospital based	1516	20	131.926	0.00291	125.33	0.291	6.59631	0.068
Omar et al	2016	Sudan	Northern Africa	cross-sectional	Hospital based	36785	103	28.0005	0.00029	19.3013	0.023	8.6992	0.016
Radouani et al	2015	Morocco	Northern Africa	cross-sectional	Hospital based	60017	80	13.3296	0.00013	5.1652	0.009	8.16435	0.012
Singh et al	2000	Libiya	Northern Africa	cross-sectional	Hospital based	16186	18	11.1207	0.00025	10.5029	0.025	0.617818	0.006
Sorri et al	2015	Ethiopia	Eastern Africa	cross-sectional	Hospital based	28961	177	61.1167	0.00045	28.3139	0.031	32.8027	0.034
Taye et al	2016	Ethiopia	Eastern Africa	cross-sectional	Hospital based	76201	612	80.3139	0.00032	127.951	0.041	27.2962	0.019
Eka et al	2016	Nigeria	Western Africa	cross-sectional	Hospital based	7329	72	98.2399	0.00116	66.8577	0.095	13.6444	0.044
Gadafaw et al	2017	Ethiopia	Eastern Africa	cross-sectional	Hospital based	8677	111	127.924	0.00122	51.8612	0.077	76.0632	0.093
Mitiku et a	2017	Ethiopia	Eastern Africa	cross-sectional	Hospital based	84	2	238.095	0.0011			238.095	1.68
Legese et al	2019	Ethiopia	Eastern Africa	cross-sectional	Hospital based	876	6	68.4932	0.00282	22.8311	0.162	45.6621	0.229
Nandi and Singh	2018	Nigeria	Western Africa	cross-sectional	Hospital based	10163	22	21.6472	0.00044	15.7434	0.039	5.90377	0.024
Taye et al	2016	Ethiopia	Eastern Africa	cross-sectional	Hospital based	319776	1010	31.5846	0.00083	10.1946	0.006	1.12579	0.024
