# Supplementary material for: Magnitude and determinants of neural tube defect in Africa: a systematic review and meta-analysis
Source: BMC Pregnancy Childbirth. 2021 Jun 14;21:426. doi: 10.1186/s12884-021-03848-9 (PMC8204447; doi:10.1186/s12884-021-03848-9)
Supplement: Supplementary file 6 — Additional file 6. Data extraction tool for associated factors with NTDs. [file 12884_2021_3848_MOESM6_ESM.xlsx]

## Sheet: Sheet1
Authors	year	country	region	design	age < = 30 years		age >30 years		history of alcohol		no history of alcohol		folic acid intake		no folic intake		cosangious marage		no cosangious marage		history of still birth		no history of stillbirth		exposed to pesticide		not exposed to pecticide		exposed radation		not exposed radation		sex male		sex female		medical chronic disease		no medical chronic illness
					NTD	Control	NTD	Control	NTD	Control	NTD	Control	NTD	Control	NTD	Control	NTD	Control	NTD	control	NTD	Control	NTD	control	NTD	control	NTD	control	NTD	control	NTD	control	NTD	cntrol	NTD	control	NTD	control	NTD	control
Nasri et al	2016	Tunisia		case-control	27	24	48	51									10	4	58	60
Nasri et al	2015	Tunisia		case-control	27	23	41	41					34	31	36	39	15	8	60	67
Gedefawu et al	2016	Ethiopia		cross-sectional	91	176	20	46					6	20	105	202					2	8	109	214									52	127	59	95	6	24	105	198
Bouroula et al	2018	Nigeria		case-control									2	13	46	72	15	25	33	60
Birhanu et al	2018	Ethiopia		case-control	117	324	88	87	5	1	200	411	6	9	196	376					14	2	112	306	5	1	200	411	5	2	200	410					4	1	201	411
Atlaw et al	2018	Ethiopia		case-control					6	49	36	371	5	193	37	227	3	105	39	305	3	41	39	379	1	2	41	418	2	9	40	411	24	206	18	214	10	101	32	319
Shabrawi et al	2015	Egptian		case-control									14	32	48	86	26	20	36	98
Wolderufael et at	2019	Ethiopia		case-control									16	39	189	376
Filmawit et al	2018	Ethiopia		case-control					6	20	54	100	0	24	60	96					13	0	47	120	1	3	59	117	18	21	42	99	2	3	58	117
Anyanwu	2015	Nigeria		cross-sectional													1	255	3	1177
